# Supplementary material for: LLPS REDIFINE allows the biophysical characterization of multicomponent condensates without tags or labels
Source: Nat Commun. 2025 May 19;16:4628. doi: 10.1038/s41467-025-59759-2 (PMC12089286; doi:10.1038/s41467-025-59759-2)
Supplement: Supplementary file 4 — Source Data [file 41467_2025_59759_MOESM4_ESM.xlsx]

## Sheet: Fig. 1b
g(G/cm)/D(ms)	75	200	700
0.963	1	1	1
3.948	0.986726	0.938834	0.626671
6.934	0.964063	0.876278	0.51443
9.919	0.930548	0.807969	0.436329
12.904	0.892878	0.740048	0.381951
15.89	0.857636	0.68495	0.354487
18.875	0.814548	0.646635	0.341338
21.86	0.7796	0.618587	0.324628
24.845	0.745295	0.59995	0.305854
27.831	0.72383	0.586567	0.299278
30.816	0.702586	0.573956	0.284779
33.801	0.684077	0.566134	0.278075
36.787	0.672531	0.558227	0.270023
39.772	0.66471	0.546124	0.253156
42.757	0.654829	0.535425	0.244621
45.743	0.649639	0.529904	0.230001
ln values
q(cm-2)/D(ms)	75	200	700
66368.6	0	0	0
1.11549e+06	-0.0133634	-0.0631162	-0.467333
3.44094e+06	-0.0365985	-0.132072	-0.664696
7.04118e+06	-0.0719819	-0.213231	-0.829358
1.19168e+07	-0.113306	-0.301041	-0.962463
1.807e+07	-0.153576	-0.37841	-1.03708
2.54967e+07	-0.205122	-0.435973	-1.07488
3.41987e+07	-0.248974	-0.480318	-1.12508
4.41761e+07	-0.293975	-0.510909	-1.18465
5.54329e+07	-0.323199	-0.533468	-1.20638
6.79614e+07	-0.352988	-0.555202	-1.25604
8.17653e+07	-0.379685	-0.568924	-1.27987
9.68498e+07	-0.396707	-0.58299	-1.30925
1.13205e+08	-0.408405	-0.604909	-1.37375
1.30835e+08	-0.42338	-0.624695	-1.40804
1.49747e+08	-0.431338	-0.63506	-1.46967

## Sheet: Fig. 1c
g(G/cm)/D(ms)	75	100	150	200	250	300	400	500	700
0.963	1	1	1	1	1	1	1	1	1
3.948	0.986726	0.982618	0.969305	0.938834	0.911139	0.890351	0.835473	0.767547	0.626671
6.934	0.964063	0.949513	0.918459	0.876278	0.827736	0.798293	0.730868	0.657096	0.51443
9.919	0.930548	0.906331	0.858875	0.807969	0.750502	0.708468	0.642473	0.56806	0.436329
12.904	0.892878	0.85932	0.797829	0.740048	0.679142	0.641458	0.564618	0.505099	0.381951
15.89	0.857636	0.807787	0.744433	0.68495	0.632003	0.602933	0.52423	0.465632	0.354487
18.875	0.814548	0.766333	0.697697	0.646635	0.597677	0.570535	0.500117	0.444984	0.341338
21.86	0.7796	0.729914	0.667692	0.618587	0.569261	0.548731	0.48105	0.429908	0.324628
24.845	0.745295	0.703384	0.644296	0.59995	0.554143	0.531711	0.468198	0.415734	0.305854
27.831	0.72383	0.679756	0.629651	0.586567	0.54405	0.524105	0.458313	0.399118	0.299278
30.816	0.702586	0.66403	0.616805	0.573956	0.533909	0.51185	0.449035	0.388079	0.284779
33.801	0.684077	0.650669	0.607502	0.566134	0.522054	0.502528	0.43325	0.372009	0.278075
36.787	0.672531	0.640705	0.601979	0.558227	0.514188	0.490255	0.429073	0.363079	0.270023
39.772	0.66471	0.632352	0.589346	0.546124	0.505849	0.479017	0.412477	0.353654	0.253156
42.757	0.654829	0.625752	0.581988	0.535425	0.492873	0.46864	0.402533	0.347209	0.244621
45.743	0.649639	0.620385	0.57714	0.529904	0.48752	0.460418	0.390147	0.329723	0.230001

## Sheet: Fig. 1d
Ddil (m2/s)	Dcond (m2/s)	Population n	Rdrop (m)	Permeability p (m/s)	kcd (s-1)
8.0±0.2 ×10-11	8.9±0.7 ×10-13	0.75±0.01	1.21±0.03	0.40±0.01	1.00±0.03

## Sheet: Fig. 1e
time (s)	FUS NTD normalized droplet intensity (4 measurements)	FUS NTD std (4 measurements)		sample	protein	label	t_half	mobile_fraction	R_squared		Measurement 1	time (s)	Intensity of the FRAPed droplet	Intensity of the reference droplet	Background intensity		Measurement 2	time (s)	Intensity of the FRAPed droplet	Intensity of the reference droplet	Background intensity		Measurement 3	time (s)	Intensity of the FRAPed droplet	Intensity of the reference droplet	Background intensity		Measurement 4	time (s)	Intensity of the FRAPed droplet	Intensity of the reference droplet	Background intensity
0	1.01143	0.021179		FUS NTD Atto488	FUS NTD	Atto488	5.06		0.79			0	2038.21	2424.67	1444.06			0	2069.68	2030.46	1370.79		0	2384.08	2796.81	1566.28				0	2490.9	2909.46	1575.75
0.2	1.01401	0.015267		FUS NTD Atto488	FUS NTD	Atto488	6.96		0.86			0.2	2080.54	2458.22	1487.04			0.2	2117.83	2051.39	1425.91		0.2	2463.02	2901.48	1609.89				0.2	2571.6	3054.63	1623.49
0.4	1.00816	0.005955		FUS NTD Atto488	FUS NTD	Atto488	12.67	0.61	0.98			0.4	2102.56	2503.78	1505.47			0.4	2137.88	2076.83	1431.24		0.4	2473.5	2888.4	1654.14				0.4	2579.66	3056.67	1631.44
0.6	1.00777	0.016364		FUS NTD Atto488	FUS NTD	Atto488	11.72	0.52	0.96			0.6	2098.66	2493.3	1484.64			0.6	2138.47	2075.24	1439.39		0.6	2470.03	2918.79	1632.98				0.6	2583.71	3071.13	1627.4
0.8	1.00499	0.032109				mean	9.103					0.8	2103.76	2474.59	1484.48			0.8	2144.45	2096.07	1441.45		0.8	2475.51	2922.35	1639.27				0.8	2587.89	3101.69	1628.31
1	1.01842	0.020883				std	3.675					1	2118.61	2504.85	1493.65			1	2153.83	2079.46	1425.06		1	2479.78	2924.75	1635.87				1	2598.83	3089.31	1613.18
1.2	1.01675	0.035958										1.2	2111.42	2554.48	1509.64			1.2	2148.54	2066.57	1438.02		1.2	2489.11	2886.1	1632.81				1.2	2597.36	3070.15	1632.27
1.4	0.999816	0.02439										1.4	2104.7	2535.33	1519.36			1.4	2154.88	2102.78	1443.24		1.4	2482.07	2918.29	1644.75				1.4	2606.92	3051.23	1646.39
1.6	1.00514	0.016642										1.6	2109.9	2529.61	1505.05			1.6	2146.81	2097.72	1445.18		1.6	2498.14	2937.98	1653.79				1.6	2597.2	3039.4	1638.78
1.8	0.995945	0.022369										1.8	2110.58	2554.59	1512.74			1.8	2153.84	2090.89	1451		1.8	2486.44	2918.19	1653.01				1.8	2592.27	3074.83	1643.76
2	0.998918	0.010638										2	2106.3	2520.67	1502.47			2	2147.36	2097	1447.19		2	2492.24	2954.1	1641.75				2	2597.47	3057.21	1651.74
2.2	0.995979	0.014388										2.2	2104.01	2508.54	1499.4			2.2	2147.12	2095.37	1423.52		2.2	2498.79	2974.1	1651.66				2.2	2581.82	3053.54	1640.66
2.4	1.00873	0.009432										2.4	2107.06	2504.67	1503.69			2.4	2144.74	2085.41	1447.32		2.4	2498.49	2929.25	1641.84				2.4	2585.8	3077.83	1626.42
2.6	0.984111	0.025287										2.6	2100.78	2506.63	1496.69			2.6	2131.01	2113.2	1444.38		2.6	2500.26	2942.06	1648.44				2.6	2589.2	3095.63	1654.31
2.8	0.98005	0.004533										2.8	2094.68	2514.98	1506.01			2.8	2135.92	2100.33	1438.53		2.8	2487.87	2949.85	1662.84				2.8	2581.11	3065.06	1661.54
3	0.992129	0.017679										3	2096.13	2499.85	1488.01			3	2129.85	2082.2	1442.84		3	2484.66	2925.69	1657.52				3	2579.23	3097.88	1642.82
3.2	0.992539	0.019757										3.2	2087.79	2522.33	1496.59			3.2	2137.95	2086.61	1432.11		3.2	2484.24	2942.63	1643.53				3.2	2594.04	3048.96	1649.55
3.4	0.981391	0.009134										3.4	2093.71	2515.26	1506.72			3.4	2131.42	2100.87	1442.81		3.4	2482.04	2919.54	1663.46				3.4	2588.67	3085.67	1648.86
3.6	0.993505	0.024412										3.6	2095.9	2531.11	1491.89			3.6	2131.94	2098.8	1430.07		3.6	2489.92	2896.19	1647.67				3.6	2594.39	3078.38	1646.05
3.8	0.997866	0.012697										3.8	2094.14	2520.78	1498.4			3.8	2144.98	2094.8	1437.25		3.8	2488.51	2912.17	1654.73				3.8	2599.88	3082.65	1632.04
4	0.977203	0.012963										4	2092.43	2522.57	1513.48			4	2140.5	2110.89	1440.41		4	2491.07	2945.08	1639.55				4	2587.76	3089.17	1643.92
4.2	0.990257	0.006607										4.2	2095.64	2511.28	1509.46			4.2	2138	2087.33	1438.12		4.2	2488.23	2945.21	1643.34				4.2	2587.59	3071.42	1658.95
4.4	0.999755	0.028743										4.4	2098.5	2514.74	1501.29			4.4	2146.24	2070.59	1430.79		4.4	2486.22	2922.27	1643.94				4.4	2588.73	3110.56	1647.81
4.6	1.02671	0.017106										4.6	2098.76	2462.98	1491.94			4.6	2151.79	2092.07	1450.62		4.6	2494.48	2919.52	1640.62				4.6	2596.47	3036.9	1653.18
4.8	1.00582	0.024981										4.8	2110.14	2493.35	1506.74			4.8	2147.6	2111.48	1442.21		4.8	2486.82	2932.42	1651.95				4.8	2593.21	3037.65	1644.32
5.6	0.47046	0.199725										5.6	1859.45	2454.3	1490.07			5.6	1870.35	2068.43	1423.47		5.6	1862.1	2832.6	1627.02				5.6	1910.47	3030.13	1633.78
6.3	0.506834	0.212798										6.3	1822.35	2316.11	1440.54			6.3	1829.41	2026.41	1383.84		6.3	1831.2	2743.42	1590.67				6.3	1877.61	2930.65	1578.07
7.3	0.527939	0.211632										7.3	1831.74	2377.04	1424.42			7.3	1848.29	1995.63	1388.2		7.3	1840.56	2738.48	1592.73				7.3	1887.92	2884.21	1573.53
8.3	0.565906	0.206408										8.3	1832.58	2295.96	1431.26			8.3	1860.66	2013.67	1377.04		8.3	1860.73	2715.21	1574.73				8.3	1906.64	2880.94	1557.67
9.3	0.579269	0.221153										9.3	1843.3	2320.41	1435.71			9.3	1871.39	1975.43	1376.02		9.3	1872.12	2782.1	1571.96				9.3	1915.32	2865.44	1573.35
10.3	0.620302	0.223358										10.3	1861.57	2264.22	1431.07			10.3	1881.33	2000.74	1380.45		10.3	1888.5	2674.5	1583.11				10.3	1931.01	2845.02	1556.49
11.3	0.613928	0.201615										11.3	1865.65	2336.8	1428.04			11.3	1897.19	2006.72	1378.65		11.3	1893.04	2708.48	1567.66				11.3	1945.88	2868.98	1557.01
12.3	0.647387	0.230982										12.3	1879.63	2317.28	1443.78			12.3	1907.12	1952.7	1373.72		12.3	1901.55	2737.71	1575.99				12.3	1962.65	2808.71	1579.06
13.3	0.640865	0.214664										13.3	1879.21	2309.74	1442.56			13.3	1910.01	1987.63	1399.73		13.3	1912.11	2718.15	1582.64				13.3	1970.5	2838.6	1576.21
14.3	0.669159	0.238573										14.3	1890.46	2295.43	1426.26			14.3	1927.97	1975.04	1395.99		14.3	1916.01	2696	1575.13				14.3	1980.39	2856.85	1590.28
15.3	0.679528	0.218893										15.3	1903.37	2322.28	1428.47			15.3	1924.62	1979.72	1381.13		15.3	1927.59	2688.4	1583.61				15.3	1990.25	2819.5	1566.93
16.3	0.704801	0.233915										16.3	1906.63	2285.46	1444.29			16.3	1940.85	1964.37	1387.86		16.3	1929.52	2665.5	1570.78				16.3	2003.09	2846.77	1575.12
17.3	0.702166	0.225982										17.3	1915.49	2292.74	1453.54			17.3	1933.32	1971.87	1373.69		17.3	1940.53	2701.69	1567.94				17.3	2013.46	2841.79	1582.46
18.3	0.70726	0.207906										18.3	1912.42	2285.98	1447.58			18.3	1945.7	2007.26	1386.48		18.3	1948.57	2660.25	1561.8				18.3	2020.08	2829.04	1586.4
19.3	0.712078	0.225335										19.3	1913.11	2307.3	1439.91			19.3	1958.56	1978.87	1384.16		19.3	1954.34	2714.9	1583.69				19.3	2027.85	2825.25	1586.25
20.3	0.722645	0.20375										20.3	1916.51	2316.28	1446.88			20.3	1960.19	1985.46	1373.64		20.3	1961.11	2657.81	1583.11				20.3	2039.02	2816.73	1581.16
21.3	0.739732	0.224375										21.3	1915.66	2275.2	1433.93			21.3	1959.44	1976.46	1381.74		21.3	1962.84	2698.38	1578.78				21.3	2045.07	2825.04	1565.61
22.3	0.751853	0.223098										22.3	1924.41	2272.96	1430.06			22.3	1963.77	1982.91	1409.11		22.3	1964.62	2661.44	1587.22				22.3	2051.02	2812.56	1560.13
23.3	0.751314	0.229656										23.3	1938.87	2299.24	1443.19			23.3	1974.56	1976.33	1384.53		23.3	1964.59	2663.38	1579.65				23.3	2056.69	2799.98	1608.39
24.3	0.747961	0.207827										24.3	1940.45	2310.54	1445.53			24.3	1974.74	2000.13	1388.86		24.3	1975.04	2644.29	1594.38				24.3	2068.98	2826.83	1581.81
25.3	0.763667	0.222458										25.3	1933.99	2295.22	1439.54			25.3	1977.84	1970.28	1377.51		25.3	1975.35	2653.92	1587.76				25.3	2067.4	2823.15	1579.64
26.3	0.78884	0.246009										26.3	1933.66	2250.52	1434.96			26.3	1986.7	1958.83	1390.27		26.3	1974.87	2636.96	1589.51				26.3	2071.54	2819.77	1583.44
27.3	0.791892	0.24385										27.3	1946.92	2273.67	1433.13			27.3	1986.3	1957.46	1400.31		27.3	1979.88	2648.35	1589.62				27.3	2080.34	2820.6	1585.29
28.3	0.775667	0.215049										28.3	1939.23	2302.74	1444.28			28.3	1993.48	1977.65	1393.38		28.3	1983.4	2653.23	1585.51				28.3	2083.52	2808.92	1584.56
29.3	0.783784	0.231519										29.3	1948.5	2326.39	1430.68			29.3	1991.4	1949.46	1378		29.3	1988.13	2658.21	1587.72				29.3	2088.83	2839.71	1593.58
30.3	0.791061	0.234894										30.3	1951.17	2275.52	1436.06			30.3	1992.75	1976.67	1375.05		30.3	1984.06	2656.35	1579.48				30.3	2096.35	2825.08	1602.05
31.3	0.794526	0.201834										31.3	1959.91	2298.02	1449.08			31.3	1992.68	1997.2	1384.47		31.3	1991.57	2591.69	1574.59				31.3	2094.59	2825.19	1580.53
32.3	0.780818	0.212752										32.3	1948.59	2308.24	1439.21			32.3	1988.77	1980.15	1395.81		32.3	1991.17	2675.17	1579.49				32.3	2099.59	2827.92	1582.93
33.3	0.796764	0.217349										33.3	1953.14	2339.3	1425.75			33.3	2002.91	1960.54	1403.38		33.3	1997.53	2637.88	1588.82				33.3	2107.18	2834.88	1589.94
34.3	0.806187	0.210417										34.3	1963.15	2296.43	1454.15			34.3	2000.73	1985.26	1381.72		34.3	1994.95	2649.06	1591.32				34.3	2111.83	2767.69	1576.33
35.3	0.81047	0.228688										35.3	1962.86	2302.11	1459.35			35.3	2005.69	1956.37	1397.25		35.3	1996.13	2634.52	1603.82				35.3	2119.28	2816.23	1591.45
36.3	0.811579	0.238099										36.3	1959.68	2298.46	1453.2			36.3	2010.17	1950.5	1393.61		36.3	2000.82	2661.94	1585.49				36.3	2115.81	2837.69	1603.68
37.3	0.815435	0.224735										37.3	1966.32	2322.96	1442.08			37.3	2005.84	1952.35	1390.55		37.3	2003.71	2656.48	1594.78				37.3	2120.68	2809.17	1584.44
38.3	0.832124	0.244898										38.3	1973.94	2273.46	1440.87			38.3	2009.37	1961.37	1398.82		38.3	2003.37	2661.33	1584.04				38.3	2120.3	2817.67	1586.15
39.3	0.822896	0.222473										39.3	1964.5	2298.13	1441.87			39.3	1996.97	1952.09	1393.46		39.3	2007.13	2632.88	1597.92				39.3	2131.03	2809.44	1599.13
40.3	0.826928	0.231324										40.3	1974.6	2300.41	1441.05			40.3	2010.14	1960.09	1380.91		40.3	2000.69	2618.44	1598.58				40.3	2130.5	2842.98	1580.11
41.3	0.835938	0.231214										41.3	1972.37	2304.41	1441.72			41.3	2011.32	1945.7	1383.34		41.3	2009	2642.42	1588.98				41.3	2135.46	2818.73	1591.87
42.3	0.840172	0.236866										42.3	1975.66	2297.78	1441.88			42.3	2011.84	1944.87	1388.56		42.3	2009.74	2646.65	1591.36				42.3	2138.29	2821.29	1591.13
43.3	0.829961	0.194408										43.3	1969.67	2328.39	1437.14			43.3	2008.42	1969.17	1384.33		43.3	2014.1	2625.69	1573.76				43.3	2140.31	2778.27	1602.76
44.3	0.816986	0.219103										44.3	1966.26	2303.52	1456.01			44.3	2009.09	1965.39	1385.58		44.3	2005.95	2635.85	1604.11				44.3	2141.98	2837.21	1591.08
45.3	0.861406	0.246286										45.3	1974.04	2276.46	1447.55			45.3	2016.87	1928.8	1384.8		45.3	2010.49	2646.48	1584.19				45.3	2144.66	2807.88	1584.48
46.3	0.838376	0.220801										46.3	1966.8	2320.24	1453.74			46.3	2019.41	1942.46	1395.49		46.3	2010.49	2608.98	1603.55				46.3	2145.19	2818.83	1584.19
47.3	0.839628	0.237732										47.3	1979.77	2285.35	1458.09			47.3	2013.13	1953.78	1391.32		47.3	2013.53	2653.38	1604.25				47.3	2143.72	2812.85	1593.73
48.3	0.853718	0.220056										48.3	1985.27	2283.37	1453.87			48.3	2013.24	1963.57	1390.16		48.3	2015.17	2582.27	1585.51				48.3	2145.65	2816.67	1601.89
49.3	0.848624	0.241645										49.3	1973.97	2284.8	1447.09			49.3	2016.37	1938.37	1379.14		49.3	2021.23	2652.83	1590.67				49.3	2144.68	2852.13	1587.58
50.3	0.842715	0.227881										50.3	1977.65	2277.37	1433.01			50.3	2014.44	1976.7	1387.29		50.3	2020.07	2635.1	1597.98				50.3	2153.87	2833.92	1593.58
51.3	0.873116	0.221337										51.3	1982.48	2299.89	1439.95			51.3	2013.62	1931.04	1383.67		51.3	2023.61	2617.38	1568.59				51.3	2160.29	2809.4	1590.07
52.3	0.859677	0.23172										52.3	1977.93	2274.96	1451.26			52.3	2022.19	1955.13	1410.25		52.3	2019.21	2607	1608.92				52.3	2159.15	2828.48	1583.01
53.3	0.85642	0.223917										53.3	1973.33	2269.63	1454.58			53.3	2015.01	1955.91	1408.14		53.3	2028.09	2636.25	1587.96				53.3	2165.39	2842.38	1594.05
54.3	0.877634	0.226493										54.3	1977.55	2274.96	1435.89			54.3	2020.42	1940.17	1371.02		54.3	2022.25	2612.1	1585.14				54.3	2162.71	2784.65	1593.94
55.3	0.860129	0.23492										55.3	1976.14	2293.74	1434.88			55.3	2019.45	1941.65	1399.24		55.3	2031.17	2681.73	1599.05				55.3	2164.8	2804.1	1589.6
56.3	0.870762	0.216753										56.3	1991.08	2300.04	1456.96			56.3	2013.31	1940.93	1398.28		56.3	2020.04	2581.31	1573.92				56.3	2164.52	2831.98	1595.68
57.3	0.880277	0.200688										57.3	1973.17	2280.07	1444.6			57.3	2012.48	1946.13	1388.99		57.3	2030.2	2625.63	1568.32				57.3	2172.62	2757.65	1584.62
58.3	0.868363	0.231057										58.3	1976.68	2293.39	1434.44			58.3	2020.52	1934.33	1390.32		58.3	2023.63	2611.04	1585				58.3	2168.86	2852.44	1595.06
59.3	0.863673	0.212975										59.3	1969.98	2285.76	1447.61			59.3	2026.69	1954.28	1386.67		59.3	2031.15	2649.48	1569.06				59.3	2161.32	2811.23	1581.07
60.3	0.872493	0.228244										60.3	1972.78	2264.15	1451.91			60.3	2025.89	1945.41	1387.46		60.3	2033.42	2614.15	1586.59				60.3	2169.59	2842.54	1602.16
61.3	0.867298	0.205812										61.3	1985.02	2330.41	1443.15			61.3	2019.77	1942.57	1403.05		61.3	2028.1	2610.65	1584.79				61.3	2166.67	2776.23	1601.15
62.3	0.883617	0.215066										62.3	1979.25	2285	1432.28			62.3	2021.38	1942.72	1391.66		62.3	2030.43	2588.63	1580.44				62.3	2175.77	2825.96	1584.78
63.3	0.871529	0.223386										63.3	1972.15	2289	1443.11			63.3	2021.83	1933.3	1383.24		63.3	2034.69	2618.83	1589.54				63.3	2175.54	2853.31	1587.11
64.3	0.89123	0.235686										64.3	1981.42	2274.11	1446.22			64.3	2031.36	1930.35	1391.98		64.3	2033.33	2597.35	1601.54				64.3	2178.26	2808.96	1605.34
65.3	0.894863	0.228132										65.3	1987.35	2280	1436.61			65.3	2023.19	1931.24	1385.88		65.3	2032.89	2625.56	1571.93				65.3	2179.54	2799.63	1592.94

## Sheet: Fig. 2c
	Ddil (m2/s)	Dcond (m2/s)	Population n	Rdrop (m)	Permeability p (m/s)	kcd (s-1)
FUS FL	/	4.6±0.4 ×10-13	0.90±0.01	0.94±0.01	0.30±0.01	0.95±0.03
water	2.26±0.01 ×10-19	1 ×10-12	0.0292±0.001	1.05±0.06	2.3±0.2	6.5±0.4

## Sheet: Fig. 2d
[FUS FL] in condensed phase (mM)	[FUS FL] in dilute phase (mM)	permeability FUS (mm/s)	permeability water (mm/s)
6.8	20	0.3	2.3

## Sheet: Fig. 2e
			Droplet #	area (mm2)	r (mm)			FUS FL ATTO488				FUS FL mCherry				FUS FL GFP
FUS FL mCherry	FUS FL	mCherry	1	0.482	0.391795			Uncropped image				Uncropped image				Uncropped image
FUS FL mCherry	FUS FL	mCherry	2	0.676	0.46399
FUS FL mCherry	FUS FL	mCherry	3	0.293	0.30547
FUS FL mCherry	FUS FL	mCherry	4	0.232	0.271819
FUS FL mCherry	FUS FL	mCherry	5	0.406	0.359582
FUS FL mCherry	FUS FL	mCherry	6	6.714	1.46226
FUS FL mCherry	FUS FL	mCherry	7	0.203	0.254263
FUS FL mCherry	FUS FL	mCherry	8	8.476	1.64297
FUS FL mCherry	FUS FL	mCherry	9	0.827	0.513202
FUS FL mCherry	FUS FL	mCherry	10	0.647	0.453928
FUS FL mCherry	FUS FL	mCherry	11	0.274	0.2954
FUS FL mCherry	FUS FL	mCherry	12	1.767	0.750159
FUS FL mCherry	FUS FL	mCherry	13	313.656	9.99452
FUS FL mCherry	FUS FL	mCherry	14	2.197	0.83647
FUS FL mCherry	FUS FL	mCherry	15	0.203	0.254263
FUS FL mCherry	FUS FL	mCherry	16	0.695	0.470465
FUS FL mCherry	FUS FL	mCherry	17	0.118	0.193855
FUS FL mCherry	FUS FL	mCherry	18	0.18	0.239426
FUS FL mCherry	FUS FL	mCherry	19	0.293	0.30547
FUS FL mCherry	FUS FL	mCherry	20	0.326	0.322214
FUS FL mCherry	FUS FL	mCherry	21	0.142	0.212657
FUS FL mCherry	FUS FL	mCherry	22	0.189	0.245339
FUS FL mCherry	FUS FL	mCherry	23	0.685	0.467068
FUS FL mCherry	FUS FL	mCherry	24	2.655	0.919533
FUS FL mCherry	FUS FL	mCherry	25	466.256	12.1856
FUS FL mCherry	FUS FL	mCherry	26	13.097	2.04231
FUS FL mCherry	FUS FL	mCherry	27	2.707	0.928494
FUS FL mCherry	FUS FL	mCherry	28	0.156	0.222894
FUS FL mCherry	FUS FL	mCherry	29	30.549	3.11913
FUS FL mCherry	FUS FL	mCherry	30	0.146	0.215631
FUS FL mCherry	FUS FL	mCherry	1	16.087	2.26346
FUS FL mCherry	FUS FL	mCherry	2	0.671	0.462271
FUS FL mCherry	FUS FL	mCherry	3	1.158	0.607281
FUS FL mCherry	FUS FL	mCherry	4	0.109	0.186315
FUS FL mCherry	FUS FL	mCherry	5	0.312	0.315219
FUS FL mCherry	FUS FL	mCherry	6	1.295	0.6422
FUS FL mCherry	FUS FL	mCherry	7	0.416	0.363984
FUS FL mCherry	FUS FL	mCherry	8	1.535	0.699181
FUS FL mCherry	FUS FL	mCherry	9	0.373	0.344659
FUS FL mCherry	FUS FL	mCherry	10	0.288	0.302853
FUS FL mCherry	FUS FL	mCherry	11	0.416	0.363984
FUS FL mCherry	FUS FL	mCherry	12	0.746	0.487421
FUS FL mCherry	FUS FL	mCherry	13	0.132	0.205032
FUS FL mCherry	FUS FL	mCherry	14	1.46	0.681886
FUS FL mCherry	FUS FL	mCherry	15	1.266	0.634968
FUS FL mCherry	FUS FL	mCherry	16	7.97	1.59318
FUS FL mCherry	FUS FL	mCherry	17	0.723	0.479849
FUS FL mCherry	FUS FL	mCherry	18	32.732	3.22865
FUS FL mCherry	FUS FL	mCherry	19	0.761	0.492297
FUS FL mCherry	FUS FL	mCherry	20	23.141	2.71473
FUS FL mCherry	FUS FL	mCherry	21	2.65	0.918667
FUS FL mCherry	FUS FL	mCherry	22	1.587	0.710925
FUS FL mCherry	FUS FL	mCherry	23	7.2	1.51426
FUS FL mCherry	FUS FL	mCherry	24	1.12	0.597234
FUS FL mCherry	FUS FL	mCherry	25	4.786	1.23459
FUS FL mCherry	FUS FL	mCherry	26	0.43	0.370058
FUS FL mCherry	FUS FL	mCherry	27	6.322	1.41893
FUS FL mCherry	FUS FL	mCherry	28	1.432	0.675315
FUS FL mCherry	FUS FL	mCherry	29	0.213	0.26045
FUS FL mCherry	FUS FL	mCherry	30	2.102	0.818185
FUS FL mCherry	FUS FL	mCherry	31	1.021	0.570227
FUS FL mCherry	FUS FL	mCherry	32	21.152	2.59544
FUS FL mCherry	FUS FL	mCherry	33	2.117	0.821099
FUS FL mCherry	FUS FL	mCherry	34	0.132	0.205032
FUS FL mCherry	FUS FL	mCherry	35	2.457	0.884581
FUS FL mCherry	FUS FL	mCherry	36	3.468	1.05093
FUS FL mCherry	FUS FL	mCherry	37	0.69	0.46877
FUS FL mCherry	FUS FL	mCherry	38	1.158	0.607281
FUS FL mCherry	FUS FL	mCherry	39	0.156	0.222894
FUS FL mCherry	FUS FL	mCherry	40	0.151	0.219292
FUS FL mCherry	FUS FL	mCherry	41	3.487	1.05381
FUS FL mCherry	FUS FL	mCherry	42	21.029	2.58788
FUS FL mCherry	FUS FL	mCherry	43	2.343	0.863816
FUS FL mCherry	FUS FL	mCherry	44	6.95	1.48774
FUS FL mCherry	FUS FL	mCherry	45	1.654	0.725777
FUS FL mCherry	FUS FL	mCherry	46	1.819	0.761117
FUS FL mCherry	FUS FL	mCherry	47	5.471	1.31998
FUS FL mCherry	FUS FL	mCherry	48	0.307	0.312683
FUS FL mCherry	FUS FL	mCherry	49	0.118	0.193855
FUS FL mCherry	FUS FL	mCherry	50	1.417	0.671769
FUS FL mCherry	FUS FL	mCherry	51	6.194	1.4045
FUS FL GFP	FUS FL	GFP	1	0.113	0.189703
FUS FL GFP	FUS FL	GFP	2	1.044	0.576614
FUS FL GFP	FUS FL	GFP	3	1.956	0.789259
FUS FL GFP	FUS FL	GFP	4	121.143	6.21133
FUS FL GFP	FUS FL	GFP	5	12.917	2.02822
FUS FL GFP	FUS FL	GFP	6	0.539	0.414314
FUS FL GFP	FUS FL	GFP	7	0.553	0.41966
FUS FL GFP	FUS FL	GFP	8	4.408	1.18483
FUS FL GFP	FUS FL	GFP	9	2.547	0.900637
FUS FL GFP	FUS FL	GFP	10	0.331	0.324675
FUS FL GFP	FUS FL	GFP	11	0.43	0.370058
FUS FL GFP	FUS FL	GFP	12	0.524	0.408508
FUS FL GFP	FUS FL	GFP	13	4.025	1.13219
FUS FL GFP	FUS FL	GFP	14	10.942	1.86674
FUS FL GFP	FUS FL	GFP	15	1.861	0.769854
FUS FL GFP	FUS FL	GFP	16	0.973	0.556662
FUS FL GFP	FUS FL	GFP	17	0.6	0.43713
FUS FL GFP	FUS FL	GFP	18	61.349	4.42017
FUS FL GFP	FUS FL	GFP	19	5.31	1.30042
FUS FL GFP	FUS FL	GFP	20	0.279	0.298083
FUS FL GFP	FUS FL	GFP	21	0.614	0.442201
FUS FL GFP	FUS FL	GFP	22	57.409	4.27588
FUS FL GFP	FUS FL	GFP	23	0.142	0.212657
FUS FL GFP	FUS FL	GFP	24	7.625	1.55831
FUS FL GFP	FUS FL	GFP	25	148.726	6.88222
FUS FL GFP	FUS FL	GFP	26	2.627	0.914672
FUS FL GFP	FUS FL	GFP	27	2.414	0.876807
FUS FL GFP	FUS FL	GFP	28	1.724	0.740975
FUS FL GFP	FUS FL	GFP	29	34.116	3.29621
FUS FL GFP	FUS FL	GFP	30	43.046	3.70256
FUS FL GFP	FUS FL	GFP	31	0.534	0.412388
FUS FL GFP	FUS FL	GFP	32	0.113	0.189703
FUS FL GFP	FUS FL	GFP	33	5.67	1.34378
FUS FL GFP	FUS FL	GFP	34	2.953	0.969766
FUS FL GFP	FUS FL	GFP	35	0.246	0.2799
FUS FL GFP	FUS FL	GFP	36	9.17	1.70891
FUS FL GFP	FUS FL	GFP	37	0.402	0.357806
FUS FL GFP	FUS FL	GFP	38	90.013	5.35412
FUS FL GFP	FUS FL	GFP	39	1.167	0.609636
FUS FL GFP	FUS FL	GFP	40	1.063	0.581838
FUS FL GFP	FUS FL	GFP	41	2.887	0.958867
FUS FL GFP	FUS FL	GFP	42	1.313	0.646647
FUS FL GFP	FUS FL	GFP	43	5.178	1.28415
FUS FL GFP	FUS FL	GFP	44	59.313	4.3462
FUS FL GFP	FUS FL	GFP	45	0.165	0.229233
FUS FL GFP	FUS FL	GFP	46	18.209	2.40812
FUS FL GFP	FUS FL	GFP	47	3.624	1.07431
FUS FL GFP	FUS FL	GFP	48	0.26	0.287754
FUS FL GFP	FUS FL	GFP	49	0.832	0.514751
FUS FL GFP	FUS FL	GFP	50	3.973	1.12485
FUS FL GFP	FUS FL	GFP	51	0.34	0.32906
FUS FL GFP	FUS FL	GFP	52	0.543	0.415848
FUS FL GFP	FUS FL	GFP	53	3.69	1.08405
FUS FL GFP	FUS FL	GFP	54	19.81	2.51176
FUS FL GFP	FUS FL	GFP	55	3.014	0.979731
FUS FL GFP	FUS FL	GFP	56	2.008	0.799681
FUS FL GFP	FUS FL	GFP	57	1.696	0.734934
FUS FL GFP	FUS FL	GFP	58	1.649	0.724679
FUS FL GFP	FUS FL	GFP	59	0.175	0.236077
FUS FL GFP	FUS FL	GFP	60	31.258	3.15512
FUS FL GFP	FUS FL	GFP	61	3.51	1.05728
FUS FL GFP	FUS FL	GFP	62	3.383	1.03797
FUS FL GFP	FUS FL	GFP	63	0.695	0.470465
FUS FL GFP	FUS FL	GFP	64	18.676	2.43881
FUS FL GFP	FUS FL	GFP	65	2.981	0.974353
FUS FL GFP	FUS FL	GFP	1	0.558	0.421553
FUS FL GFP	FUS FL	GFP	2	16.843	2.31603
FUS FL GFP	FUS FL	GFP	3	1.181	0.613282
FUS FL GFP	FUS FL	GFP	4	0.539	0.414314
FUS FL GFP	FUS FL	GFP	5	1.465	0.683052
FUS FL GFP	FUS FL	GFP	6	0.671	0.462271
FUS FL GFP	FUS FL	GFP	7	11.939	1.94993
FUS FL GFP	FUS FL	GFP	8	30.904	3.1372
FUS FL GFP	FUS FL	GFP	9	7.314	1.5262
FUS FL GFP	FUS FL	GFP	10	0.274	0.2954
FUS FL GFP	FUS FL	GFP	11	0.104	0.181992
FUS FL GFP	FUS FL	GFP	12	0.307	0.312683
FUS FL GFP	FUS FL	GFP	13	1.724	0.740975
FUS FL GFP	FUS FL	GFP	14	3.822	1.10327
FUS FL GFP	FUS FL	GFP	15	0.921	0.541583
FUS FL GFP	FUS FL	GFP	16	3.628	1.0749
FUS FL GFP	FUS FL	GFP	17	3.354	1.03351
FUS FL GFP	FUS FL	GFP	18	10.952	1.86759
FUS FL GFP	FUS FL	GFP	19	1.219	0.62307
FUS FL GFP	FUS FL	GFP	20	5.192	1.28589
FUS FL GFP	FUS FL	GFP	21	2.112	0.820129
FUS FL GFP	FUS FL	GFP	22	50.553	4.01244
FUS FL GFP	FUS FL	GFP	23	12.652	2.00731
FUS FL GFP	FUS FL	GFP	24	2.986	0.975169
FUS FL GFP	FUS FL	GFP	25	1.271	0.636221
FUS FL GFP	FUS FL	GFP	26	1.687	0.732981
FUS FL GFP	FUS FL	GFP	27	3.784	1.09777
FUS FL GFP	FUS FL	GFP	28	1.295	0.6422
FUS FL GFP	FUS FL	GFP	29	58.183	4.3046
FUS FL GFP	FUS FL	GFP	30	0.605	0.438948
FUS FL GFP	FUS FL	GFP	31	2.074	0.812717
FUS FL GFP	FUS FL	GFP	32	7.744	1.57043
FUS FL GFP	FUS FL	GFP	33	22.924	2.70197
FUS FL GFP	FUS FL	GFP	34	10.767	1.85175
FUS FL GFP	FUS FL	GFP	35	12.378	1.98546
FUS FL GFP	FUS FL	GFP	36	0.454	0.380245
FUS FL GFP	FUS FL	GFP	37	9.945	1.77966
FUS FL GFP	FUS FL	GFP	38	1.172	0.610941
FUS FL GFP	FUS FL	GFP	39	5.825	1.36202
FUS FL GFP	FUS FL	GFP	40	1.176	0.611982
FUS FL GFP	FUS FL	GFP	41	8.089	1.60503
FUS FL GFP	FUS FL	GFP	42	0.624	0.445787
FUS FL GFP	FUS FL	GFP	43	3.473	1.05169
FUS FL GFP	FUS FL	GFP	44	0.822	0.511648
FUS FL GFP	FUS FL	GFP	45	5.339	1.30396
FUS FL GFP	FUS FL	GFP	46	0.142	0.212657
FUS FL GFP	FUS FL	GFP	47	0.175	0.236077
FUS FL GFP	FUS FL	GFP	48	1.153	0.605968
FUS FL GFP	FUS FL	GFP	49	29.973	3.08959
FUS FL GFP	FUS FL	GFP	50	0.935	0.545684
FUS FL GFP	FUS FL	GFP	51	1.304	0.644427

## Sheet: Fig. 2f
time (s)	FUS GFP normalized droplet intensity (4 measurements)	FUS GFP std (4 measurements)		time (s)	FUS mCherry normalized droplet intensity (4 measurements)	FUS mCherry std (4 measurements)			Measurement 1 - GFP	time (s)	Intensity of the FRAPed droplet	Intensity of the reference droplet	Background intensity	Measurement 2 - GFP	time (s)	Intensity of the FRAPed droplet	Intensity of the reference droplet	Background intensity	Measurement 3 - GFP	time (s)	Intensity of the FRAPed droplet	Intensity of the reference droplet	Background intensity	Measurement 4 - GFP	time (s)	Intensity of the FRAPed droplet	Intensity of the reference droplet	Background intensity	Measurement 1 - mCherry	time (s)	Intensity of the FRAPed droplet	Intensity of the reference droplet	Background intensity	Measurement 2 - mCherry	time (s)	Intensity of the FRAPed droplet	Intensity of the reference droplet	Background intensity	Measurement 3 - mCherry	time (s)	Intensity of the FRAPed droplet	Intensity of the reference droplet	Background intensity	Measurement 4 - mCherry	time (s)	Intensity of the FRAPed droplet	Intensity of the reference droplet	Background intensity
0	1.00303	0.00518		0	0.996866	0.004292				0	2771.57	2996.34	266.61		0	3988.32	3753.9	332.03		0	2148.94	1996.38	270.47		0	3232.71	3003.37	368.91		0	4267.24	4122.53	530.06		0	5612.23	5238.56	340.53		0	5001.92	4749.91	369.52		0	3367.12	3497.88	416.27
0.1	0.998642	0.008281		0.1	1.00147	0.003801				0.1	2785.32	3030.22	269.3		0.1	4013.41	3815.47	335.12		0.1	2160.12	2013.24	273.27		0.1	3284.82	3041.31	376.04		0.1	4268.24	4090.01	527.96		0.1	5568.84	5211.51	340.28		0.1	4988	4737.01	370.85		0.1	3392.66	3487.9	413.99
0.2	1.00084	0.007132		0.2	0.998946	0.004853				0.2	2785.42	3008.9	268.9		0.2	4015.54	3816	336.87		0.2	2165.01	2018.22	275.4		0.2	3280.06	3034.77	373.44		0.2	4245.74	4095.18	531.19		0.2	5561.84	5237.46	339.92		0.2	5010.29	4723.64	369.08		0.2	3392.46	3499.56	415.16
0.2	1.00279	0.005102		0.3	1.00008	0.003986				0.2	2785.63	3005.25	268.82		0.2	4016.85	3813.18	336.78		0.2	2175.28	2016.87	273.84		0.2	3281.21	3038.12	372.42		0.3	4247.5	4074.99	528.44		0.3	5584.7	5206.48	339.23		0.3	4983.17	4733.47	368.45		0.3	3358.26	3476.93	412.08
0.2	1.00084	0.007132		0.4	1.00143	0.006529				0.3	2768.42	2989.18	269.03		0.3	4027.51	3811.17	337.55		0.3	2178.4	2016.38	274.7		0.3	3274.58	3037.12	374.62		0.4	4245.97	4066.9	524.81		0.4	5564.03	5210.91	342.04		0.4	5023.21	4719.31	370.19		0.4	3363.08	3492.85	414.69
0.2	1.00279	0.005102		0.5	0.998881	0.002711				0.4	2769.57	2996.24	267.4		0.4	4033.95	3838.33	338.74		0.4	2177.85	2022.32	274.92		0.4	3262.88	3070.63	374.63		0.5	4228.88	4075.97	527.77		0.5	5566.95	5229.69	341.04		0.5	4985.29	4721.3	368.59		0.5	3373.49	3476.13	414.94
0.3	1.00344	0.003692		0.6	1.00242	0.004989				0.5	2783.33	2995.24	268.7		0.5	4033.69	3817.7	337.17		0.5	2187.49	2027.45	274.72		0.5	3292.71	3048.19	374.83		0.6	4236.09	4051.13	527.5		0.6	5562.62	5190.24	343.92		0.6	4962.2	4719.16	369.3		0.6	3369.11	3464.48	410.88
0.4	0.996357	0.003202		0.7	0.999689	0.008378				0.6	2765.01	2992.57	267.25		0.6	4039.32	3825.42	335.96		0.6	2187.48	2031.15	274.55		0.6	3287.87	3058.45	375.93		0.7	4211.92	4055.76	524.59		0.7	5554.7	5206.64	344.38		0.7	5017.14	4702.49	370.76		0.7	3350.52	3487.88	413.51
0.5	1.00446	0.004143		0.8	0.997539	0.004727				0.6	2772.81	2989.17	267.96		0.6	4043.5	3815.2	337.36		0.6	2181.86	2021.82	272.76		0.6	3259.15	3029.81	372.14		0.8	4215.49	4057.08	525.66		0.8	5562.75	5190	341.26		0.8	4949.86	4717.25	369.59		0.8	3350.74	3476.05	413.85
0.6	1.0008	0.003408		0.9	1.00105	0.006671				0.7	2761.39	3002.75	267.55		0.7	4021.75	3824.12	336.89		0.7	2180.3	2029.69	272.26		0.7	3269.3	3043.05	375.63		0.9	4206.39	4051.13	527.42		0.9	5522.48	5201.41	339.75		0.9	4989.58	4708.03	368.53		0.9	3396.19	3479.84	409.52
0.6	1.00366	0.002423		1	0.995904	0.004167				0.8	2769.61	2985.1	266.68		0.8	4030.46	3809.45	334.67		0.8	2189.92	2018.27	275.4		0.8	3250.36	3050.52	372.56		1	4211.57	4049.34	527.09		1	5539.96	5204.44	341.94		1	4969.5	4718.43	370.56		1	3337.73	3475.74	416.66
0.6	1.0008	0.003408		1.1	0.999628	0.002183				0.8	2770.47	2981.15	264.6		0.8	4021.9	3824.13	337.44		0.8	2186.85	2030.79	273.88		0.8	3254.14	3044.16	373.73		1.1	4211.46	4052.39	531.07		1.1	5527.08	5189.62	340.02		1.1	4952.06	4685.2	367.56		1.1	3373.9	3478.64	411.54
0.6	1.00366	0.002423		1.2	1.00269	0.008877				1	2760.5	2980.17	267.35		1	4024.25	3812.74	335.17		1	2188.76	2029.27	276.1		1	3236.83	3042.96	373.61		1.2	4198.04	4044.83	528.06		1.2	5554.13	5198.61	338.65		1.2	4962.68	4711.56	367.47		1.2	3404.19	3466.53	415.17
0.7	0.9975	0.005183		1.3	0.998782	0.006331				1	2762.75	2969.8	263.96		1	4025.12	3831.35	335.74		1	2193	2031.11	273.61		1	3257.25	3035.95	374.37		1.3	4216.07	4038.69	528.81		1.3	5543.48	5178.94	339.22		1.3	4958.47	4701.09	368.59		1.3	3348.89	3488.2	415.15
0.8	1.00215	0.005491		1.4	1.00368	0.008009				1.1	2756.74	2976.12	266.15		1.1	4026.69	3817.56	337.18		1.1	2184.76	2034.24	272.41		1.1	3238.5	3056.44	371.82		1.4	4193.76	4041.97	529.31		1.4	5522.09	5182.88	339		1.4	4979.35	4687.62	366.96		1.4	3397.87	3465.93	413.67
0.8	0.999703	0.002676		1.5	0.997064	0.005005				1.2	2762.44	2983.35	268.68		1.2	4026.27	3825.38	335.54		1.2	2198.92	2026.44	274.14		1.2	3240.51	3028.44	374.07		1.5	4202.92	4050.01	527.57		1.5	5557.18	5185.03	341.82		1.5	4937.88	4712.94	371.2		1.5	3357.19	3479.38	412.84
0.8	1.00215	0.005491		1.6	1.00159	0.003828				1.3	2747.71	2977.28	264.63		1.3	4029.38	3827.34	334.82		1.3	2183.22	2027.04	273.44		1.3	3262.32	3063.01	375.12		1.6	4201.23	4018.16	527.84		1.6	5527.09	5162.04	341.1		1.6	4963.25	4697.8	368.53		1.6	3360.96	3478.54	412.73
0.8	0.999703	0.002676		1.7	1.00163	0.005977				1.4	2766.42	2971.09	266.23		1.4	4025.51	3821.79	335.42		1.4	2180.53	2029.3	272.66		1.4	3253.5	3042.6	372.6		1.7	4189.57	4049.94	527.33		1.7	5533.93	5178.64	337.98		1.7	4969.67	4688.28	367.6		1.7	3391.2	3476.28	411.73
1	0.998843	0.003864		1.8	0.997963	0.004992				1.4	2758.62	2976.38	266.88		1.4	4024.21	3813.9	337.3		1.4	2182.59	2028.88	272.76		1.4	3255.5	3051.42	372.29		1.8	4191.69	4036.13	527.55		1.8	5535.56	5161.36	339.64		1.8	4944.13	4693.57	365.59		1.8	3351.79	3485.27	413.43
1	1.00148	0.003727		1.9	1.00286	0.001774				1.5	2754.25	2985.19	266.77		1.5	4030.18	3823.47	337.73		1.5	2184.79	2020.86	274.91		1.5	3256.44	3044.36	371.28		1.9	4197.98	4035.42	523.66		1.9	5526.99	5157.32	339.47		1.9	4973.12	4696.33	371.54		1.9	3364.24	3458.97	414.09
1	0.998843	0.003864		2.7	0.15389	0.073767				1.6	2764.58	2973.25	264.23		1.6	4027.32	3820.3	336.67		1.6	2176.93	2028.26	275.4		1.6	3259.76	3053.85	371.01		2.7	1228.7	3949.2	522.4		2.7	1536.74	5121.45	337.11		2.7	715.21	4709.43	364.88		2.7	732.16	3452.17	413.28
1	1.00148	0.003727		3.4	0.199636	0.076851				1.7	2765.83	2977.69	266.92		1.7	4033.57	3835.4	337.36		1.7	2175.77	2018.18	273.76		1.7	3251.33	3055.98	374.31		3.4	1352.51	3956.43	525.84		3.4	1806.82	5113.95	338.44		3.4	854.38	4682.29	364.7		3.4	924.9	3474.67	408.34
1.1	0.996291	0.005416		4.4	0.261447	0.080225				1.8	2763.63	2974.94	264.45		1.8	4032.87	3832.8	337.17		1.8	2165.72	2020.57	272.42		1.8	3256.44	3061.34	373.85		4.4	1544.36	3974.02	524.16		4.4	2129.47	5114.61	337.81		4.4	1080.03	4674.06	366.24		4.4	1167.76	3455.94	412.59
1.2	1.00136	0.00456		5.4	0.311938	0.081042				1.8	2759.6	2979.29	266.05		1.8	4031.68	3825.91	337.99		1.8	2187.87	2017.27	272.4		1.8	3258.03	3065.2	372.79		5.4	1706.23	3980.44	526.53		5.4	2375.53	5106.76	336.84		5.4	1293.59	4693.71	362.9		5.4	1358.04	3476.54	411.2
1.3	0.997062	0.002279		6.4	0.357875	0.083144				1.9	2761.5	2969.68	266.09		1.9	4026.39	3811.5	335.19		1.9	2170.38	2020.66	274.33		1.9	3260.96	3066.53	371.65		6.4	1837.66	3957.07	521.82		6.4	2622.11	5107.48	333.44		6.4	1493.85	4691.01	365.8		6.4	1507.56	3462.21	411.05
1.4	1.00008	0.003807		7.4	0.3967	0.087646				2.7	540.62	2970.51	262.82		2.7	643.91	3822.19	335.76		2.7	562.59	1872.59	271.59		2.7	605.88	3046.03	369.06		7.4	1958.67	3966.89	522.65		7.4	2848.26	5093.92	339		7.4	1653.26	4696.73	367.11		7.4	1640.74	3473.59	411.13
1.4	0.998961	0.002088		8.4	0.428825	0.088193				3.3	616.14	2881.47	256.12		3.3	749.9	3688.59	324.83		3.3	624.26	1814.41	267.3		3.3	697.88	2913.15	361.64		8.4	2044.7	3959.08	524.29		8.4	3035.43	5114.13	334.36		8.4	1805.62	4692.44	364.73		8.4	1739.75	3462.41	410.75
1.4	1.00008	0.003807		9.4	0.45757	0.088298				4.3	735.39	2872.52	258.56		4.3	914.81	3706.76	325.6		4.3	735.24	1816.17	265.05		4.3	847.34	2919.45	362.52		9.4	2125.76	3945.67	523.67		9.4	3182.99	5099.25	338.17		9.4	1941.71	4685.21	363.96		9.4	1827.73	3462.04	410.22
1.4	0.998961	0.002088		10.4	0.480535	0.088091				5.3	842.52	2894.04	259.71		5.3	1047.76	3694.03	324.87		5.3	816.39	1810.68	265.29		5.3	963.88	2892.27	361.48		10.4	2207.63	3939.35	525.52		10.4	3295.38	5073.71	336.93		10.4	2050.47	4674.41	364.62		10.4	1884.99	3466.69	410.72
1.5	0.999625	0.003464		11.4	0.502721	0.086778				6.3	924.08	2910.59	259.31		6.3	1152.91	3700.65	328		6.3	893.84	1809.12	264.19		6.3	1058.69	2916.5	361.26		11.4	2271.43	3921.66	522.98		11.4	3368.26	5062.89	335.66		11.4	2147.06	4670.42	363.86		11.4	1968.79	3456.03	408.83
1.6	0.999129	0.003754		12.4	0.520711	0.084741				7.3	984.2	2913.91	257.61		7.3	1247.79	3709.34	327.06		7.3	953.15	1810.57	266.46		7.3	1146.34	2905.64	361.42		12.4	2336.88	3928.56	520.6		12.4	3467.83	5085.66	333.97		12.4	2246.25	4674.7	364.03		12.4	2011.51	3445.16	410.58
1.7	0.998531	0.004165		13.4	0.54084	0.08124				8.3	1055	2906.11	258.96		8.3	1327.23	3715.19	327.21		8.3	1003	1812.77	263.93		8.3	1215.72	2918.14	363.7		13.4	2400.99	3917.35	523.04		13.4	3546.1	5093.95	338.58		13.4	2347.79	4656.81	364.83		13.4	2081.77	3448.4	411.77
1.8	0.996987	0.004542		14.4	0.556492	0.084719				9.3	1114.4	2895.75	261.1		9.3	1390.65	3711.37	326.78		9.3	1051.77	1806.89	265.71		9.3	1280.01	2910.01	367.06		14.4	2454.3	3909.31	521.01		14.4	3621.84	5062.73	337.31		14.4	2404.08	4671.13	367.05		14.4	2126.27	3441.22	413.92
1.8	0.99974	0.00625		15.4	0.574978	0.079181				10.3	1172.1	2898.51	258.31		10.3	1439.16	3710.49	328.11		10.3	1090.47	1797.52	266.8		10.3	1327.74	2904.37	365		15.4	2516.27	3890.06	522.33		15.4	3680.96	5048.82	336.39		15.4	2520.97	4669.32	366.66		15.4	2165.05	3439.39	412.2
1.8	0.996987	0.004542		16.4	0.587694	0.075873				11.3	1218.29	2914.64	259.58		11.3	1490.64	3700.5	326.72		11.3	1134.39	1803.03	265.92		11.3	1370.96	2906.25	363.39		16.4	2561.06	3888.7	526.49		16.4	3722.8	5047.88	337.81		16.4	2584.7	4646.59	363.96		16.4	2207.48	3448.28	408.69
1.8	0.99974	0.00625		17.4	0.602125	0.076031				12.3	1257.43	2910.68	260.73		12.3	1524.11	3701.93	327.75		12.3	1163.92	1792.06	266.73		12.3	1402.4	2923.4	365.01		17.4	2607.49	3877.54	524.68		17.4	3777.88	5024.13	336.33		17.4	2648.74	4647.42	365.08		17.4	2246.74	3442.28	413.05
1.9	0.998845	0.005232		18.4	0.616111	0.077882				13.3	1297.23	2917.5	261.12		13.3	1570.33	3710.6	324.54		13.3	1197.69	1786.82	266.34		13.3	1444.03	2925.13	366.52		18.4	2661.54	3847.51	521.03		18.4	3834.87	5016.81	334.36		18.4	2704.85	4681.38	365.17		18.4	2276.91	3429.44	406.95
2.7	0.110939	0.039677		19.4	0.625714	0.071205				14.3	1333.46	2933.96	258.52		14.3	1598.05	3712.18	328.82		14.3	1223.82	1780.92	268.13		14.3	1478.58	2897.53	365.97		19.4	2689.95	3863.32	524.43		19.4	3858.58	5014.76	336.64		19.4	2785.54	4655.81	366.4		19.4	2291.22	3412.23	411.95
3.3	0.150554	0.042977		20.4	0.638238	0.068671				15.3	1369.69	2916.51	259.54		15.3	1631.44	3702.8	329.16		15.3	1247.4	1777.24	265.94		15.3	1497.38	2921.16	364.9		20.4	2723.89	3858.31	518.16		20.4	3903.14	5014.51	335.8		20.4	2849.86	4642.65	365.6		20.4	2339.97	3425.55	411.33
4.3	0.204169	0.051345		21.4	0.646265	0.067097				16.3	1402.59	2919.37	258.04		16.3	1648.73	3719.85	327.68		16.3	1276.19	1770.53	265.47		16.3	1524.33	2910.94	363.15		21.4	2758.09	3856.27	522.65		21.4	3949.51	5009.48	337.21		21.4	2897.05	4635.95	364.52		21.4	2351.56	3439.14	411.03
5.3	0.247713	0.055294		22.4	0.659771	0.068045				17.3	1436.41	2907.85	260.47		17.3	1679.33	3711.13	326.89		17.3	1293.05	1778.31	265.97		17.3	1550.71	2904.34	364.16		22.4	2800.74	3834.55	523.11		22.4	3984.06	5017.78	333.3		22.4	2932.01	4636.88	360.69		22.4	2410.79	3424.49	409.03
6.3	0.282592	0.063329		23.4	0.669008	0.066942				18.3	1456.47	2905.24	259.11		18.3	1698.39	3720.58	325.95		18.3	1314.59	1765.61	269.04		18.3	1568.37	2923.06	364.72		23.4	2843.61	3836.76	523.77		23.4	4029.09	5001.74	332.66		23.4	2990.85	4646.9	363.39		23.4	2407.48	3410.47	408.11
7.3	0.312071	0.066285		24.4	0.679783	0.067507				19.3	1483.66	2912.53	258.72		19.3	1713.24	3712	327.41		19.3	1331.24	1763.79	266.13		19.3	1589.17	2922.89	366.54		24.4	2875.75	3815.26	524.23		24.4	4066.4	4990.58	337.32		24.4	3026.44	4639.06	367.38		24.4	2451.02	3422.84	411.13
8.3	0.33812	0.069494		25.4	0.687077	0.064726				20.3	1514.63	2915.13	260.29		20.3	1734.58	3713.96	328.13		20.3	1353.27	1764.21	265.87		20.3	1598.36	2883.85	366.35		25.4	2915.37	3821.76	522.19		25.4	4083.23	4984.32	337.52		25.4	3070.43	4633.21	366.22		25.4	2458.12	3416.83	410.91
9.3	0.362375	0.074151		26.4	0.693666	0.062792				21.3	1541.4	2906.12	260.03		21.3	1754.18	3706.63	327.02		21.3	1362.48	1760.32	265.96		21.3	1615.21	2899.04	364.99		26.4	2942.5	3800.69	518.81		26.4	4087.21	4969.39	338.38		26.4	3107.57	4634.32	364.34		26.4	2480.21	3441.16	406.71
10.3	0.382853	0.078905		27.4	0.702092	0.060473				22.3	1558.42	2921.81	260.44		22.3	1767.86	3703.9	328.65		22.3	1379.71	1762.53	267.76		22.3	1626.15	2911.92	363.83		27.4	2951.68	3804.78	520.82		27.4	4108.05	4985.75	335.24		27.4	3150.43	4624.2	365.64		27.4	2519.89	3414.03	411.34
11.3	0.400957	0.083135		28.4	0.707434	0.061536				23.3	1581.89	2933.54	260.09		23.3	1780.65	3717.25	329.37		23.3	1393.29	1760.57	268.1		23.3	1640.2	2900.87	366.3		28.4	2970.16	3810.25	520.86		28.4	4161.68	4976.57	338.54		28.4	3166.93	4609.92	363.71		28.4	2517.7	3415.34	409.18
12.3	0.414767	0.08877		29.4	0.717448	0.062274				24.3	1602.15	2920.13	260.51		24.3	1800.02	3695.86	327.36		24.3	1408.86	1752.88	267.09		24.3	1652.94	2915.73	365.93		29.4	3012.09	3785.92	519.41		29.4	4168.93	4963.56	336.49		29.4	3196.49	4615.45	363.75		29.4	2551.11	3409.28	410.01
13.3	0.430912	0.093013		30.4	0.724851	0.061168				25.3	1616.22	2917.66	259.41		25.3	1809.14	3701.41	327.32		25.3	1414.99	1751.39	266.21		25.3	1660.09	2924.16	366.89		30.4	3036.22	3783.49	522.12		30.4	4176.59	4960.38	335.78		30.4	3222.54	4599.86	365.75		30.4	2588.92	3413.35	409.31
14.3	0.444464	0.096527		31.4	0.725652	0.063729				26.3	1633.55	2915.3	258.25		26.3	1821.37	3708.36	330.63		26.3	1427.13	1755.67	265.97		26.3	1672.77	2908.86	366.23		31.4	3032.64	3787.6	517.92		31.4	4202.51	4941.33	336.37		31.4	3229.75	4619.43	364.7		31.4	2570.18	3395.94	410.96
15.3	0.456266	0.100184		32.4	0.735572	0.066113				27.3	1646.31	2916.36	259.36		27.3	1831.35	3710.45	326		27.3	1453.32	1750.63	268.08		27.3	1674.34	2909.02	365.17		32.4	3068.12	3770.4	521.99		32.4	4220.41	4918.71	335		32.4	3256.44	4626.56	363		32.4	2621.67	3415.7	407.94
16.3	0.46843	0.106785		33.4	0.738709	0.06412				28.3	1660.8	2914.69	258.93		28.3	1849.2	3719.96	329.72		28.3	1457.46	1743.93	265.82		28.3	1684.45	2924.72	362.9		33.4	3087.36	3751.62	519.32		33.4	4225.56	4939.65	335.24		33.4	3271.42	4617.75	362.89		33.4	2618.37	3409.9	409
17.3	0.479043	0.105469		34.4	0.745323	0.063454				29.3	1677.61	2922.28	260.25		29.3	1851.39	3712	329.28		29.3	1463.42	1745.81	269.77		29.3	1691.27	2896	365.24		34.4	3105.85	3753.93	518.44		34.4	4250.32	4927.93	336.16		34.4	3298.55	4605.41	363.91		34.4	2633.31	3404.54	407.8
18.3	0.487657	0.111886		35.4	0.746313	0.064058				30.3	1697.14	2921.19	257.54		30.3	1867.3	3709.88	328.65		30.3	1474.58	1741.69	267.01		30.3	1698.27	2910	363.44		35.4	3103.65	3740.24	519.25		35.4	4270.28	4917.89	335.57		35.4	3312.37	4616.91	365.05		35.4	2632.92	3424.79	411.39
19.3	0.496027	0.114639		36.4	0.756773	0.06886				31.3	1707.77	2911	259.86		31.3	1890.69	3718.7	326.14		31.3	1485.05	1738.37	267.36		31.3	1700.93	2917.26	365.46		36.4	3138.41	3737.87	516.38		36.4	4284.36	4915.83	335.04		36.4	3310.38	4606.26	363.7		36.4	2691.61	3402.68	408.25
20.3	0.506301	0.117569		37.4	0.761685	0.063862				32.3	1725.51	2911.21	260.44		32.3	1885.62	3702.72	328.21		32.3	1492.06	1741.78	267.31		32.3	1709.36	2913.37	366.56		37.4	3137.79	3729.1	517.69		37.4	4301.12	4904.18	337		37.4	3354.54	4585.77	365.4		37.4	2690.21	3402.35	410.2
21.3	0.513898	0.118582		38.4	0.765581	0.061661				33.3	1731.01	2913.04	258.74		33.3	1891.05	3702.93	328.89		33.3	1504.13	1734.48	267.72		33.3	1718.37	2913.46	367.44		38.4	3153.21	3725.96	519.84		38.4	4298.33	4897.1	336.04		38.4	3382.93	4584.65	361.46		38.4	2697.47	3401.51	408.74
22.3	0.518603	0.121334		39.4	0.771136	0.06074				34.3	1744.68	2915.42	261.66		34.3	1897.62	3712.57	326.57		34.3	1507.4	1739.27	265.92		34.3	1716.95	2891.54	364.06		39.4	3150.3	3721.62	516.82		39.4	4333.81	4890.9	335.66		39.4	3417.08	4582.8	362.24		39.4	2704.58	3390.37	406.41
23.3	0.52486	0.124036		40.4	0.777128	0.065809				35.3	1755.73	2924.81	261.68		35.3	1908.09	3701.51	328.74		35.3	1515.38	1732.97	266.39		35.3	1731.45	2898.83	364.81		40.4	3188.78	3717.71	519.89		40.4	4342.32	4887.48	335.77		40.4	3407.72	4587.8	361.32		40.4	2745.14	3396.34	410.68
24.3	0.5335	0.127451		41.4	0.777259	0.069569				36.3	1770.5	2927.89	259.85		36.3	1919.65	3701.76	328.43		36.3	1524.15	1738.39	267.09		36.3	1739.98	2909.71	365.23		41.4	3194.3	3697.87	516.39		41.4	4349.18	4890.18	335.91		41.4	3389.25	4597.93	364.72		41.4	2733.65	3386.52	409.7
25.3	0.536967	0.129056		42.4	0.783317	0.066868				37.3	1769.37	2914.24	259.05		37.3	1927.68	3700.41	324.95		37.3	1526.42	1731.41	265.82		37.3	1735.95	2896.76	364.27		42.4	3209.64	3691.57	516.04		42.4	4400.81	4880.13	333.89		42.4	3434.55	4589.3	365.62		42.4	2733.84	3408.55	409.59
26.3	0.54269	0.129907		43.4	0.79062	0.067349				38.3	1782.83	2919.76	260.7		38.3	1924.31	3700.07	325.55		38.3	1533.54	1734.19	266.21		38.3	1742.47	2895.25	365.37		43.4	3193.48	3693.89	521.37		43.4	4388.23	4853.43	334.83		43.4	3454.85	4577.76	360.85		43.4	2792.82	3388.95	408.31
27.3	0.549469	0.137152		44.4	0.792209	0.066253				39.3	1795.94	2898.7	258.08		39.3	1944.99	3691.67	326.32		39.3	1541.1	1727.81	267.89		39.3	1743.2	2907.79	361.47		44.4	3220.05	3681.15	515.48		44.4	4366.47	4852.87	334.49		44.4	3466.31	4582.32	362.54		44.4	2793.49	3398.27	410.77
28.3	0.553695	0.139		45.4	0.796103	0.066252				40.3	1810.8	2899.66	260.39		40.3	1951.01	3696.29	328.75		40.3	1544.46	1730.72	267.2		40.3	1760.33	2887.73	363.57		45.4	3230.04	3681.43	516.87		45.4	4382.29	4851.23	333.96		45.4	3476.76	4572.38	362.61		45.4	2809.18	3399.84	408.87
29.3	0.557805	0.138398		46.4	0.798128	0.066422				41.3	1819.26	2907.96	257.71		41.3	1953.39	3698.97	326.63		41.3	1558.99	1730.24	266.17		41.3	1753.69	2902.66	362.62		46.4	3245.42	3671	517.29		46.4	4422.37	4851.26	336.74		46.4	3483.99	4569.29	362.09		46.4	2777.44	3394.33	410.73
30.3	0.563573	0.141457		47.4	0.804821	0.06991				42.3	1818.31	2908.43	260.44		42.3	1961.7	3696.56	321.41		42.3	1554.24	1723.46	266.42		42.3	1761.37	2904.18	363.28		47.4	3256.72	3665.38	517.8		47.4	4424.77	4832.36	334.47		47.4	3491.18	4573.42	360.92		47.4	2830.24	3399.77	410.96
31.3	0.568418	0.143791		48.4	0.805412	0.069751				43.3	1827.69	2920.46	258.18		43.3	1964.73	3709.5	326.75		43.3	1564.23	1721.94	267.33		43.3	1765.26	2890.44	366.53		48.4	3268.27	3670.25	514.56		48.4	4419.17	4840.27	338.39		48.4	3496.26	4575.2	364.98		48.4	2826.39	3388.37	407.03
32.3	0.571838	0.144595		49.4	0.810842	0.071314				44.3	1838.95	2903.53	259.75		44.3	1972.59	3697.32	328.97		44.3	1569	1725.63	270.1		44.3	1765.68	2891.45	364.21		49.4	3275.66	3658.51	518.89		49.4	4429.87	4815.86	333.72		49.4	3504.23	4568.12	361.73		49.4	2848.26	3392.46	406.94
33.3	0.576326	0.148684		50.4	0.816043	0.072043				45.3	1847.77	2898.33	259.8		45.3	1978.88	3696.37	325.95		45.3	1569.13	1719.42	266.08		45.3	1764.59	2884.25	364.49		50.4	3276.81	3641.52	517.3		50.4	4422.59	4805.52	334.68		50.4	3522.13	4566.68	362.44		50.4	2882.28	3394.44	408.09
34.3	0.578697	0.147727		51.4	0.816911	0.070224				46.3	1845.13	2912.6	258.84		46.3	1982.97	3704.77	325.57		46.3	1577.68	1719.67	267.17		46.3	1775.91	2887.76	365.2		51.4	3262.66	3649.52	516.18		51.4	4438.52	4803.3	334.9		51.4	3531.5	4554.17	361.81		51.4	2876.66	3381.51	405.84
35.3	0.583302	0.14954		52.4	0.81593	0.069295				47.3	1866.89	2909.94	260.16		47.3	1991.14	3697.7	327.77		47.3	1580.38	1721.49	266.41		47.3	1774.89	2885.97	363.15		52.4	3285.57	3640.81	515.64		52.4	4451.65	4790.88	336.09		52.4	3535.06	4558.28	363.24		52.4	2827.14	3384.97	408.72
36.3	0.586382	0.149818		53.4	0.817559	0.068415				48.3	1873.01	2895.22	258.82		48.3	2005.15	3695.57	328.31		48.3	1583.84	1717.12	267.79		48.3	1780.25	2885.02	366.74		53.4	3288.41	3647.01	514.28		53.4	4447.56	4792.1	335.96		53.4	3552.02	4564.73	363.88		53.4	2845.88	3387.41	410.91
37.3	0.589457	0.151166		54.4	0.824589	0.070793				49.3	1881.48	2913.78	259.74		49.3	2003.51	3707.39	328.52		49.3	1585.77	1712.28	268.35		49.3	1790.48	2895.21	363.02		54.4	3299.37	3638.4	515.95		54.4	4457.24	4801.11	333.5		54.4	3547.39	4538.77	362.5		54.4	2889.96	3376.3	409.33
38.3	0.591549	0.15254		55.4	0.828705	0.074801				50.3	1883.25	2907.64	258.82		50.3	2005.65	3707.78	326.66		50.3	1594.45	1714.54	267.52		50.3	1782.57	2880.48	364.73		55.4	3316.04	3628.41	516.14		55.4	4470.9	4781.8	335.38		55.4	3553.79	4559.13	362.98		55.4	2900.19	3374.52	408.98
39.3	0.597582	0.155046		56.4	0.828015	0.077358				51.3	1882.24	2895.96	257.84		51.3	2017.07	3692.08	327.04		51.3	1601.2	1705.44	266.56		51.3	1794.07	2879.54	366.5		56.4	3321.76	3612.01	515.41		56.4	4464.16	4775.12	333.58		56.4	3536.5	4564.49	361.75		56.4	2888.76	3375.24	410.45
40.3	0.601758	0.153527		57.4	0.832806	0.074589				52.3	1891.34	2905.93	257.17		52.3	2017.29	3694.58	327.99		52.3	1590.85	1708.13	267.13		52.3	1801.07	2891.63	364.87		57.4	3324.57	3613.99	512.87		57.4	4481.83	4762.85	334.65		57.4	3564.28	4547.09	365.85		57.4	2908.01	3385.87	409.37
41.3	0.603436	0.158635		58.4	0.836999	0.073161				53.3	1903.53	2896.07	262.31		53.3	2025.77	3688.3	327.17		53.3	1604.93	1718.22	265.33		53.3	1792.66	2877.65	364.34		58.4	3327.16	3612.15	518.57		58.4	4464.21	4756.53	335.09		58.4	3583.2	4533.81	364.18		58.4	2917.5	3358.81	407.34
42.3	0.604833	0.157353		59.4	0.836249	0.072361				54.3	1899.68	2897.4	259.94		54.3	2028.32	3691.44	326.58		54.3	1606.85	1709.63	266.89		54.3	1804.1	2868.35	363.56		59.4	3325.06	3595.36	513.1		59.4	4446.18	4750	336.24		59.4	3599.6	4554.15	362.92		59.4	2923.44	3381.93	409.84
43.3	0.607431	0.160342		60.4	0.83779	0.074967				55.3	1910.97	2892.79	258.27		55.3	2039.39	3693.48	329.56		55.3	1604.41	1706.38	267.2		55.3	1807.7	2894.49	363.28		60.4	3333.18	3598.68	516.52		60.4	4450.8	4744.01	333.54		60.4	3585.39	4548.97	362.44		60.4	2926.31	3369.21	410.24
44.3	0.610702	0.16014		61.4	0.842381	0.07441				56.3	1917.66	2898.01	258.39		56.3	2031.97	3695.37	328.57		56.3	1610.78	1705.37	267.51		56.3	1805.64	2871.07	363.14		61.4	3350.46	3578.53	518.51		61.4	4470.46	4768.61	335.73		61.4	3597.24	4531.29	363.28		61.4	2935.74	3372.37	411.84
45.3	0.613729	0.161283		62.4	0.845078	0.072524				57.3	1917.03	2898.2	258.11		57.3	2043.04	3703.26	324.11		57.3	1619.61	1699.26	268.74		57.3	1805.88	2886.19	364.82		62.4	3344.57	3585.19	514.2		62.4	4492.06	4752	335.02		62.4	3628.7	4542.53	363.46		62.4	2933.46	3365.2	409.16
46.3	0.614757	0.162504								58.3	1925.93	2892.21	257.76		58.3	2048.59	3687.98	325.35		58.3	1609.76	1706.6	265.23		58.3	1813.58	2890.58	364.01
47.3	0.618095	0.162571								59.3	1930.61	2892.13	257.7		59.3	2048.72	3684.57	326.28		59.3	1614.16	1704.87	265.12		59.3	1810.2	2886.42	365.47
48.3	0.622285	0.163498								60.3	1936.94	2890.51	257.63		60.3	2048.37	3684.56	328.03		60.3	1611.58	1705.38	266.29		60.3	1813.38	2864.56	362.91
49.3	0.622978	0.165303								61.3	1935.09	2894.33	259.71		61.3	2061.86	3677.46	326.32		61.3	1622.01	1702.06	265.59		61.3	1810.43	2884.85	364.62
50.3	0.624811	0.167117								62.3	1945.49	2892.77	259.07		62.3	2063.01	3679.26	327.36		62.3	1630.22	1702.54	266.13		62.3	1815.21	2881.64	364.68
51.3	0.630275	0.169032
52.3	0.628525	0.165648
53.3	0.631815	0.166563
54.3	0.634635	0.167674
55.3	0.635816	0.168475
56.3	0.637822	0.17041
57.3	0.63988	0.174291
58.3	0.63996	0.168691
59.3	0.641362	0.170525
60.3	0.643096	0.168754
61.3	0.644592	0.171922
62.3	0.647613	0.173981
	sample	protein	label	t_half	mobile_fraction	R_squared
	FUS FL GFP	FUS FL	GFP	6.68	0.6	0.95
	FUS FL GFP	FUS FL	GFP	7.73	0.4	0.98
	FUS FL GFP	FUS FL	GFP	10.2	0.83	0.99
	FUS FL GFP	FUS FL	GFP	6.6	0.46	0.99
			mean	7.8025
			std	1.67921
	FUS FL mCherry	FUS FL	mCherry	3.7	0.68	0.73
	FUS FL mCherry	FUS FL	mCherry	8.66	0.8	0.99
	FUS FL mCherry	FUS FL	mCherry	9.91	0.7	1
	FUS FL mCherry	FUS FL	mCherry	10.08	0.84	0.98
			mean	8.0875
			std	2.99274

## Sheet: Fig. 3bc
	Ddil (m2/s)	Dcond (m2/s)	Population n	Rdrop (m)	Permeability p (m/s)	kcd (s-1)
Nu	8.83±0.07 ×10-11	5±2 ×10-13	0.29±0.01	0.67±0.01	0.58±0.01	2.6±0.1
A6	4.15±0.05 ×10-10	5 ×10-11	0.30±0.01	0.69±0.04	4.5±0.3	20±2
Nu:s2m	3.4±0.1 ×10-11	6±3 ×10-13	0.27±0.01	0.81±0.04	1.30±0.06	4.80±0.5
PTBP1:3xUCUCU 278K	4.39±0.03 ×10-11	6±8 ×10-13	0.35±0.01	0.76±0.04	8.4±0.4	33±2

## Sheet: Fig. 4ab
Structured proteins R (mm)	Structured proteins kcd (s-1)	Unstructured proteins R (mm)	Unstructured proteins kcd (s-1)		Panel b	SSP/Z	kex	kex std
0.43	11.3	1.05	2.8		Nu	0.0125094	2.3	1.3			SSP/Z	kex	Fit uncertainty based on covariance matrix
0.81	4.8	0.92	2.7		FUS	0.00654412	1.4	0.3		PTBP1	0.0319084	11.4	0.7
0.56	14	0.97	2.62		FUS NTD	0.00047619	0.5	0.2		DDX4 LCD	-0.012497	0.6	0.1
0.72	6.2	0.91	4.9
0.67	2.6	0.97	2.35		derived from different measurements/samples
0.76	33	1	1.95			Nu	FUS FL	FUS NTD kex
0.69	20	1.16	1.62		sample 1	4	1.69	0.75
		0.94	0.95		2	2	1.65	0.44
		1.21	1		3	0.77	1.46	0.41
		1.19	0.67		4	1.3	0.86
		1.23	0.62		5	3.1	1.43
					mean	2.234	1.418	0.533333
					std	1.31711	0.332069	0.188237

[truncated: 18 more sheets: Fig. 5b, Fig. 5c, Fig. S2, Fig. S3, Fig. S4, Fig. S5, Fig. S6, Fig. S7a,b,d, Fig. S7e, Fig. S8a,c, Fig. S8b,d,e, Fig. S9, Fig. S12c, Fig. S13, Fig. S14, Fig. S15, Fig. S16, Fig. S18]
